# Supplementary material for: Macroevolutionary diversification with limited niche disparity in a species-rich lineage of cold-climate lizards
Source: BMC Evol Biol. 2018 Feb 6;18:16. doi: 10.1186/s12862-018-1133-1 (PMC5801843; doi:10.1186/s12862-018-1133-1)
Supplement: Supplementary file 2 — NEXUS file of the original phylogenetic tree used for analyses in this paper. (TXT 5 kb) [file 12862_2018_1133_MOESM2_ESM.txt]

#NEXUS


BEGIN TAXA;
	TITLE Taxa;
	DIMENSIONS NTAX=58;
	TAXLABELS
		Phymaturus_damasense Phymaturussp_6 Phymaturussp_4 Phymaturussp_3 Phymaturus_vociferator Phymaturus_dorsimaculatus Phymaturussp_5 Phymaturus_mallimaccii Phymaturus_antofagastensis Phymaturus_denotatus Phymaturus_laurenti Phymaturussp_fia Phymaturus_punae Phymaturussp_gua Phymaturus_bibronii Phymaturus_paihuanense Phymaturus_williamsi Phymaturus_extrilidus Phymaturus_aguedae Phymaturus_verdugo Phymaturus_palluma Phymaturussp_10 Phymaturus_roigorum Phymaturussp_9 Phymaturussp_8 Phymaturussp_7 Phymaturus_tromen_sp1 Phymaturus_querque Phymaturus_maulense_sp2 Phymaturussp_15 Phymaturussp_13 Phymaturus_excelsus Phymaturus_spurcus Phymaturus_spectabilis Phymaturus_manuelae Phymaturussp_14 Phymaturus_patagonicus Phymaturussp_18 Phymaturussp_17 Phymaturus_zapalensis Phymaturussp_16 Phymaturus_nevadoi Phymaturus_payuniae Phymaturus_sitesi Phymaturussp_12 Phymaturus_delheyi Phymaturus_felixi Phymaturus_indistinctus Phymaturus_videlai Phymaturus_tenebrosus Phymaturussp_21 Phymaturus_calcogaster Phymaturussp_11 Phymaturus_ceii Phymaturus_somuncurensis Phymaturussp_20 Phymaturussp_22 Phymaturus_etheridgei 
	;
END;


BEGIN TREES;
	Title Imported_trees;
	LINK Taxa = Taxa;
	TRANSLATE
		1 Phymaturus_damasense,
		2 Phymaturussp_6,
		3 Phymaturussp_4,
		4 Phymaturussp_3,
		5 Phymaturus_vociferator,
		6 Phymaturus_dorsimaculatus,
		7 Phymaturussp_5,
		8 Phymaturus_mallimaccii,
		9 Phymaturus_antofagastensis,
		10 Phymaturus_denotatus,
		11 Phymaturus_laurenti,
		12 Phymaturussp_fia,
		13 Phymaturus_punae,
		14 Phymaturussp_gua,
		15 Phymaturus_bibronii,
		16 Phymaturus_paihuanense,
		17 Phymaturus_williamsi,
		18 Phymaturus_extrilidus,
		19 Phymaturus_aguedae,
		20 Phymaturus_verdugo,
		21 Phymaturus_palluma,
		22 Phymaturussp_10,
		23 Phymaturus_roigorum,
		24 Phymaturussp_9,
		25 Phymaturussp_8,
		26 Phymaturussp_7,
		27 Phymaturus_tromen_sp1,
		28 Phymaturus_querque,
		29 Phymaturus_maulense_sp2,
		30 Phymaturussp_15,
		31 Phymaturussp_13,
		32 Phymaturus_excelsus,
		33 Phymaturus_spurcus,
		34 Phymaturus_spectabilis,
		35 Phymaturus_manuelae,
		36 Phymaturussp_14,
		37 Phymaturus_patagonicus,
		38 Phymaturussp_18,
		39 Phymaturussp_17,
		40 Phymaturus_zapalensis,
		41 Phymaturussp_16,
		42 Phymaturus_nevadoi,
		43 Phymaturus_payuniae,
		44 Phymaturus_sitesi,
		45 Phymaturussp_12,
		46 Phymaturus_delheyi,
		47 Phymaturus_felixi,
		48 Phymaturus_indistinctus,
		49 Phymaturus_videlai,
		50 Phymaturus_tenebrosus,
		51 Phymaturussp_21,
		52 Phymaturus_calcogaster,
		53 Phymaturussp_11,
		54 Phymaturus_ceii,
		55 Phymaturus_somuncurensis,
		56 Phymaturussp_20,
		57 Phymaturussp_22,
		58 Phymaturus_etheridgei;
	TREE Imported_tree_0 = (((1:3.5281803596801993,(2:2.2490148708698925,(((3:0.5421197200724706,4:0.5421197200724635):0.43858819658086645,(5:0.5220417413602405,6:0.5220417413602405):0.4586661752930894):0.6665500060169052,7:1.6472579226702067):0.6017569481996929):1.2791654888104063):5.593618321669702,((((((8:1.5473669302353024,(9:0.9727503067007515,(10:0.3234990016291981,11:0.3234990016291981):0.6492513050715534):0.5746166235345509):0.5866895909615621,12:2.1340565211968645):1.0219295764950367,(((13:0.14836073863219212,14:0.14836073863219212):1.6413092860017233,((15:0.8397729139369456,16:0.8397729139369492):0.5837746912046509,17:1.4235476051416):0.3661224194923154):0.5018247972831134,18:2.291494821917029):0.8644912757748724):1.0953273788589009,19:4.251313476550795):1.0363456543753884,(((((20:0.42822723637150517,21:0.4282272363715016):0.30315593500430005,22:0.7313831713758088):0.34859304161264326,23:1.079976212988452):0.6778757581310444,((24:0.7391381133955051,25:0.7391381133955051):0.4911602079094948,26:1.2302983213049963):0.5275536498144966):1.1024111711588027,27:2.860263142278203):2.4273959886478913):1.4944891926374027,28:6.782148323563501):2.3396503577864074):8.342635264596097,(29:10.99526750656681,((((30:4.5535072176000995,(((31:1.3296032757597303,(32:0.597060615961901,(33:0.18291864246900147,34:0.18291864246900147):0.41414197349289594):0.7325426597978293):0.5621546595670743,35:1.8917579353268046):1.1154635873454914,(36:1.196829369653443,37:1.196829369653443):1.810392153018853):1.5462856949278745):1.4171201255727368,((38:3.1960327351245823,(39:2.0320444109603955,(40:1.006215725741999,41:1.006215725741999):1.0258286852183964):1.163988324164194):1.7663108164132595,((42:1.171724731900488,(43:0.7377022600865999,(44:0.420073108934254,45:0.420073108934254):0.3176291511523459):0.4340224718138881):1.1382371302679086,46:2.309961862168336):2.6523816893694523):1.0082837916350584):1.3110444236008885,(47:2.7006836484358914,(48:0.5269328709902972,49:0.5269328709902972):2.1737507774457008):4.580988118337798):2.244186907723803,(50:5.613411646046005,((51:2.6989618890348677,(52:1.1647879241301098,53:1.1647879241301098):1.534173964904836):1.3863519280547543,((54:1.060571775649393,55:1.060571775649393):1.6574362597270316,(56:1.7231602842015477,(57:0.9660377557427111,58:0.9660377557427111):0.7571225284588365):0.9948477511748841):1.3673057817132683):1.528097828956497):3.9124470284514015):1.4694088320692043):6.469166439379295):16.115646325742652;
END;
